# Supplementary material for: Comparison of Two DNA Labeling Dyes Commonly Used to Detect Metabolically Active Bacteria
Source: Microorganisms. 2025 Apr 28;13(5):1015. doi: 10.3390/microorganisms13051015 (PMC12114394; doi:10.3390/microorganisms13051015)
Supplement: Supplementary file 1 [file microorganisms-13-01015-s001.zip]

Archive with 7 entries (7 files):
- Malayil et_al_Supplementary Figures with legends.pdf
- Supplementary Figure S1.pdf
- Supplementary Figure S2.pdf
- Supplementary Figure S3.pdf
- Supplementary Figure S4.pdf
- Supplementary Figure S5.pdf
- Supplementary Figure S6.pdf
